# Supplementary material for: Tumor cells that resist neutrophil anticancer cytotoxicity acquire a prometastatic and innate immune escape phenotype
Source: Cell Mol Immunol. 2025 Mar 28;22(5):527–40. doi: 10.1038/s41423-025-01283-w (PMC12041228; doi:10.1038/s41423-025-01283-w)
Supplement: Supplementary file 2 — supplementary table S5 [file 41423_2025_1283_MOESM2_ESM.xlsx]

## Sheet: Supplemental_table_S5
	control_mean	responder_mean	log2FoldChange	pvalue	padj	Symbol
ENSG00000139289	296.515	1741.96	-2.555	0	0	PHLDA1
ENSG00000164171	171.101	797.423	-2.222	0	0	ITGA2
ENSG00000137331	31.437	197.195	-2.648	0	0	IER3
ENSG00000113070	113.995	480.753	-2.078	0	0	HBEGF
ENSG00000111145	153.468	376.118	-1.292	0	0	ELK3
ENSG00000139318	122.25	433.055	-1.823	0	0	DUSP6
ENSG00000003137	32.378	135.749	-2.07	0	0	CYP26B1
ENSG00000006459	26.072	183.4	-2.82	0	0	KDM7A
ENSG00000143669	50.1	199.754	-1.994	0	0	LYST
ENSG00000196352	232.338	678.34	-1.547	0	0	CD55
ENSG00000118503	80.772	314.535	-1.962	0	0	TNFAIP3
ENSG00000128965	10.735	129.497	-3.597	0	0	CHAC1
ENSG00000077150	278.014	767.583	-1.464	0	0	NFKB2
ENSG00000075213	273.86	632.007	-1.206	0	0	SEMA3A
ENSG00000080031	1.542	30.05	-4.256	0	0	PTPRH
ENSG00000086061	1764.37	700.155	1.333	0	0	DNAJA1
ENSG00000130066	186.081	634.193	-1.768	0	0	SAT1
ENSG00000133639	354.011	959.041	-1.438	0	0	BTG1
ENSG00000163235	132.352	324.324	-1.295	0	0	TGFA
ENSG00000144824	198.115	533.053	-1.428	0	0	PHLDB2
ENSG00000131016	2742.06	6764	-1.303	0	0	AKAP12
ENSG00000133794	25.431	82.353	-1.694	0	0	BMAL1
ENSG00000116285	32.345	181.685	-2.488	0	0	ERRFI1
ENSG00000023445	9.157	116.009	-3.668	0	0	BIRC3
ENSG00000115009	0.146	14.08	-5.832	0	0	CCL20
ENSG00000183696	158.992	327.248	-1.043	0	0	UPP1
ENSG00000245532	1212.25	3496.02	-1.528	0	0	NEAT1
ENSG00000081059	64.991	194.455	-1.584	0	0	TCF7
ENSG00000106366	78.361	277.842	-1.826	0	0	SERPINE1
ENSG00000124766	442.985	990.054	-1.16	0	0	SOX4
ENSG00000141503	19.189	44.092	-1.201	0	0	MINK1
ENSG00000130766	202.471	526.314	-1.379	0	0	SESN2
ENSG00000168398	4.593	39.309	-3.096	0	0	BDKRB2
ENSG00000115008	36.655	238.827	-2.7	0	0.001	IL1A
ENSG00000181104	22.761	65.464	-1.532	0	0.002	F2R
ENSG00000104419	148.077	782.042	-2.401	0	0.002	NDRG1
ENSG00000137193	19.114	56.04	-1.55	0	0.003	PIM1
ENSG00000112715	112.992	349.141	-1.628	0	0.003	VEGFA
ENSG00000087074	52.166	167.001	-1.677	0	0.005	PPP1R15A
ENSG00000169429	37.96	322.172	-3.088	0	0.005	CXCL8
ENSG00000122641	31.194	247.009	-2.987	0	0.005	INHBA
ENSG00000171848	1258.79	558.809	1.172	0	0.005	RRM2
ENSG00000108179	1460.56	649.901	1.168	0	0.006	PPIF
ENSG00000167258	1710.91	1111.53	0.622	0	0.006	CDK12
ENSG00000075420	217.131	490.221	-1.175	0	0.007	FNDC3B
ENSG00000125538	143.193	949.616	-2.729	0	0.007	IL1B
ENSG00000128340	139.14	329.888	-1.248	0	0.008	RAC2
ENSG00000101188	1.722	15.318	-3.201	0	0.009	NTSR1
ENSG00000148154	308.369	845.354	-1.455	0	0.011	UGCG
ENSG00000158186	1.625	14.07	-3.127	0	0.012	MRAS
ENSG00000021355	378.109	735.899	-0.961	0	0.015	SERPINB1
ENSG00000140465	31.919	124.391	-1.957	0	0.015	CYP1A1
ENSG00000033327	11.687	58.547	-2.329	0	0.017	GAB2
ENSG00000244405	218.981	432.857	-0.984	0	0.018	ETV5
ENSG00000073756	85.632	546.603	-2.675	0.001	0.028	PTGS2
ENSG00000050405	1699.41	2477.47	-0.544	0.001	0.029	LIMA1
ENSG00000167549	22.97	84.263	-1.875	0.001	0.03	CORO6
ENSG00000101384	115.424	277.255	-1.263	0.001	0.03	JAG1
ENSG00000115902	7.895	32.291	-2.022	0.001	0.031	SLC1A4
ENSG00000121895	6.708	45.504	-2.775	0.001	0.037	TMEM156
ENSG00000120129	46.81	130.962	-1.488	0.001	0.037	DUSP1
ENSG00000076248	2002.92	1039.91	0.945	0.001	0.038	UNG
ENSG00000181938	170.551	97.799	0.8	0.001	0.039	GINS3
ENSG00000151651	13.119	85.003	-2.696	0.001	0.04	ADAM8
ENSG00000106948	25.71	45.037	-0.809	0.001	0.042	AKNA
ENSG00000067082	148.069	333.477	-1.172	0.001	0.044	KLF6
ENSG00000070669	1.922	17.106	-3.153	0.001	0.044	ASNS
ENSG00000089060	29.72	59.82	-1.004	0.001	0.044	SLC8B1
ENSG00000169136	702.436	229.13	1.616	0.001	0.044	ATF5
ENSG00000204389	1771.43	464.653	1.931	0.001	0.045	HSPA1A
ENSG00000106665	20.305	48.49	-1.249	0.001	0.048	CLIP2
ENSG00000166833	40.635	112.801	-1.471	0.001	0.048	NAV2
ENSG00000163297	25.998	98.499	-1.924	0.002	0.056	ANTXR2
ENSG00000111885	4.52	23.904	-2.406	0.002	0.061	MAN1A1
ENSG00000164949	1.726	10.031	-2.525	0.002	0.062	GEM
ENSG00000105976	494.009	778.209	-0.656	0.002	0.067	MET
ENSG00000172216	448.443	702.256	-0.647	0.002	0.067	CEBPB
ENSG00000138166	239.086	457.056	-0.934	0.002	0.069	DUSP5
ENSG00000131015	13.165	33.301	-1.338	0.003	0.079	ULBP2
ENSG00000101298	0.599	9.825	-3.995	0.003	0.082	SNPH
ENSG00000165171	5.156	21.435	-2.061	0.003	0.082	METTL27
ENSG00000105825	867.657	3190.49	-1.879	0.003	0.086	TFPI2
ENSG00000124466	12.71	81.843	-2.686	0.003	0.087	LYPD3
ENSG00000006756	5.783	19.261	-1.749	0.003	0.089	ARSD
ENSG00000184434	2.482	10.894	-2.153	0.004	0.093	LRRC19
ENSG00000124762	205.268	633.732	-1.627	0.004	0.097	CDKN1A
ENSG00000153714	3.056	16.387	-2.444	0.004	0.099	LURAP1L
ENSG00000187678	44.91	154.966	-1.789	0.004	0.101	SPRY4
ENSG00000101265	1.237	13.658	-3.51	0.004	0.103	RASSF2
ENSG00000127561	2.77	16.678	-2.599	0.004	0.104	SYNGR3
ENSG00000120875	328.874	564.328	-0.78	0.005	0.111	DUSP4
ENSG00000177606	217.582	386.129	-0.827	0.005	0.113	JUN
ENSG00000106546	59.172	172.482	-1.544	0.005	0.116	AHR
ENSG00000095303	53.942	125.406	-1.216	0.005	0.117	PTGS1
ENSG00000175305	124.722	75.323	0.726	0.005	0.119	CCNE2
ENSG00000196611	7.234	38.712	-2.425	0.006	0.124	MMP1
ENSG00000114423	27.151	78.559	-1.533	0.007	0.134	CBLB
ENSG00000071246	22.85	41.205	-0.847	0.007	0.136	VASH1
ENSG00000204388	863.111	312.469	1.466	0.007	0.143	HSPA1B
ENSG00000132510	49.199	82.538	-0.747	0.008	0.146	KDM6B
ENSG00000119630	17.971	41.047	-1.197	0.008	0.148	PGF
ENSG00000178726	9.092	42.368	-2.226	0.009	0.156	THBD
ENSG00000124145	349.261	634.657	-0.862	0.009	0.157	SDC4
ENSG00000131979	15.021	32.879	-1.121	0.009	0.158	GCH1
ENSG00000162892	7.891	51.554	-2.704	0.009	0.162	IL24
ENSG00000011422	115.23	257.801	-1.163	0.009	0.162	PLAUR
ENSG00000165272	47.969	235.811	-2.297	0.01	0.173	AQP3
ENSG00000162772	14.457	44.501	-1.625	0.01	0.175	ATF3
ENSG00000059728	27.246	51.461	-0.923	0.011	0.187	MXD1
ENSG00000240065	34.917	73.462	-1.072	0.012	0.191	PSMB9
ENSG00000144655	23.31	67.207	-1.529	0.013	0.199	CSRNP1
ENSG00000168283	148.922	108.619	0.453	0.014	0.214	BMI1
ENSG00000073605	1.713	9.879	-2.518	0.015	0.22	GSDMB
ENSG00000171124	1.185	13.73	-3.51	0.015	0.221	FUT3
ENSG00000164045	345.345	181.586	0.928	0.015	0.222	CDC25A
ENSG00000111252	106.935	302.503	-1.501	0.016	0.225	SH2B3
ENSG00000198589	169.268	257.58	-0.604	0.016	0.227	LRBA
ENSG00000140481	5.501	18.199	-1.736	0.016	0.227	CCDC33
ENSG00000173334	95.148	218.663	-1.2	0.017	0.233	TRIB1
ENSG00000049249	24.03	90.553	-1.917	0.017	0.234	TNFRSF9
ENSG00000072274	1177.45	807.866	0.543	0.017	0.239	TFRC
ENSG00000178607	19.357	36.172	-0.904	0.018	0.24	ERN1
ENSG00000171608	12.527	32.154	-1.37	0.018	0.244	PIK3CD
ENSG00000116717	364.651	618.101	-0.761	0.018	0.244	GADD45A
ENSG00000104856	114.799	185.597	-0.692	0.019	0.25	RELB
ENSG00000010810	87.534	175.273	-1.002	0.019	0.252	FYN
ENSG00000168209	39.432	100.538	-1.353	0.02	0.254	DDIT4
ENSG00000102265	657.1	1639.52	-1.319	0.021	0.262	TIMP1
ENSG00000106089	44.463	96.225	-1.114	0.022	0.271	STX1A
ENSG00000159167	265.882	1082.21	-2.025	0.022	0.272	STC1
ENSG00000121879	146.495	212.85	-0.538	0.025	0.291	PIK3CA
ENSG00000124788	81.142	247.498	-1.61	0.026	0.292	ATXN1
ENSG00000100985	0.609	6.277	-3.344	0.027	0.303	MMP9
ENSG00000157514	24.563	48.714	-0.988	0.028	0.307	TSC22D3
ENSG00000198915	72.649	134.875	-0.895	0.031	0.324	RASGEF1A
ENSG00000175592	260.876	462.83	-0.827	0.031	0.325	FOSL1
ENSG00000161638	119.62	275.013	-1.202	0.033	0.334	ITGA5
ENSG00000134954	126.485	266.597	-1.075	0.033	0.336	ETS1
ENSG00000113739	269.425	560.638	-1.057	0.033	0.337	STC2
ENSG00000100644	738.832	1317.82	-0.835	0.034	0.34	HIF1A
ENSG00000122861	47.154	180.664	-1.937	0.042	0.38	PLAU
ENSG00000114270	136.913	230.705	-0.752	0.043	0.384	COL7A1
ENSG00000167552	1363.57	1129.91	0.271	0.046	0.399	TUBA1A
ENSG00000188153	58.38	102.335	-0.809	0.05	0.415	COL4A5
ENSG00000100906	712.056	1251.31	-0.813	0.05	0.416	NFKBIA
ENSG00000130363	28.367	64.17	-1.174	0.052	0.428	RSPH3
ENSG00000125398	230.484	418.193	-0.859	0.053	0.429	SOX9
ENSG00000168038	34.816	51.29	-0.554	0.058	0.453	ULK4
ENSG00000170873	55.755	177.101	-1.667	0.06	0.457	MTSS1
ENSG00000260231	4.638	14.129	-1.62	0.059	0.457	KDM7A-DT
ENSG00000181788	132.837	92.198	0.525	0.06	0.46	SIAH2
ENSG00000075391	155.953	234.871	-0.589	0.061	0.464	RASAL2
ENSG00000095752	193.472	616.858	-1.673	0.063	0.471	IL11
ENSG00000198246	70.85	47.073	0.586	0.066	0.483	SLC29A3
ENSG00000069020	201.527	380.806	-0.919	0.077	0.521	MAST4
ENSG00000104228	49.525	32.009	0.625	0.078	0.525	TRIM35
ENSG00000005884	759.251	1325.23	-0.804	0.079	0.526	ITGA3
ENSG00000141682	129.804	259.734	-1.001	0.084	0.541	PMAIP1
ENSG00000100219	159.178	248.826	-0.645	0.086	0.55	XBP1
ENSG00000012171	102.423	198.068	-0.951	0.089	0.557	SEMA3B
ENSG00000197405	1.359	5.683	-2.095	0.097	0.572	C5AR1
ENSG00000240230	261.551	212.923	0.296	0.102	0.588	COX19
ENSG00000091409	376.72	738.145	-0.97	0.103	0.589	ITGA6
ENSG00000138061	432.208	1070.57	-1.309	0.107	0.601	CYP1B1
ENSG00000158050	233.879	85.984	1.444	0.107	0.601	DUSP2
ENSG00000100558	69.736	144.62	-1.052	0.112	0.612	PLEK2
ENSG00000144724	109.787	146.843	-0.419	0.117	0.623	PTPRG
ENSG00000135919	243.695	446.662	-0.874	0.119	0.63	SERPINE2
ENSG00000174371	639.935	329.542	0.958	0.122	0.635	EXO1
ENSG00000071242	6.174	16.643	-1.432	0.139	0.672	RPS6KA2
ENSG00000060558	40.155	97.795	-1.284	0.146	0.685	GNA15
ENSG00000174738	96.612	73.35	0.399	0.147	0.686	NR1D2
ENSG00000150093	1604.58	2063.63	-0.363	0.149	0.691	ITGB1
ENSG00000115414	53.005	84.799	-0.677	0.156	0.704	FN1
ENSG00000107485	30.502	45.826	-0.588	0.161	0.712	GATA3
ENSG00000181026	583.771	389.827	0.582	0.169	0.723	AEN
ENSG00000115963	439.595	636.685	-0.534	0.171	0.726	RND3
ENSG00000026508	811.025	1278.84	-0.657	0.172	0.728	CD44
ENSG00000140443	303.828	348.176	-0.196	0.173	0.728	IGF1R
ENSG00000057657	32.465	88.415	-1.447	0.174	0.73	PRDM1
ENSG00000173621	28.323	15.56	0.856	0.174	0.73	LRFN4
ENSG00000115738	286.271	84.966	1.753	0.174	0.73	ID2
ENSG00000138675	1.295	5.706	-2.137	0.174	0.73	FGF5
ENSG00000026559	68.209	133.161	-0.966	0.19	0.753	KCNG1
ENSG00000241258	299.786	234.764	0.351	0.194	0.76	CRCP
ENSG00000164976	13.163	22.665	-0.782	0.197	0.765	MYORG
ENSG00000105327	54.628	103.627	-0.925	0.207	0.781	BBC3
ENSG00000071575	123.983	196.226	-0.663	0.207	0.782	TRIB2
ENSG00000120738	420.29	818.475	-0.961	0.208	0.783	EGR1
ENSG00000125845	19.231	46.31	-1.266	0.21	0.785	BMP2
ENSG00000134058	157.538	191.235	-0.278	0.211	0.785	CDK7
ENSG00000100292	502.271	275.815	0.864	0.215	0.791	HMOX1
ENSG00000114019	295.301	205.813	0.521	0.219	0.793	AMOTL2
ENSG00000070190	11.29	35.04	-1.632	0.22	0.796	DAPP1
ENSG00000150630	4.365	11.877	-1.448	0.23	0.807	VEGFC
ENSG00000041982	16.657	28.935	-0.801	0.239	0.817	TNC
ENSG00000002587	11.429	24.878	-1.12	0.243	0.82	HS3ST1
ENSG00000146072	228.267	357.86	-0.649	0.252	0.83	TNFRSF21
ENSG00000179820	611.361	907.583	-0.57	0.259	0.835	MYADM
ENSG00000133019	36.71	52.495	-0.511	0.265	0.842	CHRM3
ENSG00000067798	104.586	170.28	-0.705	0.273	0.85	NAV3
ENSG00000143013	320.581	431.853	-0.43	0.277	0.856	LMO4
ENSG00000092295	11.273	4.601	1.289	0.279	0.856	TGM1
ENSG00000163395	41.086	119.621	-1.543	0.283	0.86	IGFN1
ENSG00000140044	184.695	249.587	-0.435	0.293	0.87	JDP2
ENSG00000149573	178.318	247.388	-0.472	0.302	0.873	MPZL2
ENSG00000100416	422.717	283.044	0.579	0.303	0.873	TRMU
ENSG00000115884	351.486	497.057	-0.5	0.308	0.875	SDC1
ENSG00000166147	6.747	11.57	-0.794	0.314	0.877	FBN1
ENSG00000197442	47.653	70.11	-0.559	0.314	0.877	MAP3K5
ENSG00000105329	295.035	440.641	-0.579	0.325	0.887	TGFB1
ENSG00000153071	51.939	90.702	-0.805	0.327	0.889	DAB2
ENSG00000197766	70.068	95.576	-0.447	0.329	0.891	CFD
ENSG00000135480	1511.17	1313.4	0.203	0.341	0.898	KRT7
ENSG00000134215	62.123	31.54	0.979	0.343	0.899	VAV3
ENSG00000114378	4.762	9.275	-0.969	0.343	0.899	HYAL1
ENSG00000168036	965.796	891.836	0.115	0.352	0.903	CTNNB1
ENSG00000124216	9.271	13.683	-0.565	0.371	0.916	SNAI1
ENSG00000101255	193.741	256.857	-0.407	0.372	0.917	TRIB3
ENSG00000169403	34.885	103.726	-1.572	0.374	0.917	PTAFR
ENSG00000163359	11.103	13.993	-0.337	0.383	0.921	COL6A3
ENSG00000111057	8843.61	6042.53	0.549	0.382	0.921	KRT18
ENSG00000171132	68.562	102.446	-0.58	0.387	0.923	PRKCE
ENSG00000150457	60.208	71.302	-0.242	0.387	0.923	LATS2
ENSG00000172037	50.174	59.182	-0.241	0.392	0.924	LAMB2
ENSG00000115602	34.65	122.649	-1.823	0.409	0.933	IL1RL1
ENSG00000119711	52.305	70.551	-0.43	0.422	0.937	ALDH6A1
ENSG00000006747	11.848	7.733	0.626	0.428	0.938	SCIN
ENSG00000112139	13.847	23.123	-0.743	0.428	0.938	MDGA1
ENSG00000136280	167.597	213.677	-0.35	0.43	0.938	CCM2
ENSG00000196712	1247.49	1532.51	-0.297	0.43	0.938	NF1
ENSG00000162733	138.316	276.649	-1	0.431	0.939	DDR2
ENSG00000166311	11.09	18.522	-0.741	0.434	0.94	SMPD1
ENSG00000170421	2345.75	1740.3	0.431	0.441	0.943	KRT8
ENSG00000264343	57.287	65.153	-0.182	0.447	0.944	NOTCH2NLA
ENSG00000120949	77.355	28.466	1.443	0.458	0.947	TNFRSF8
ENSG00000068078	33.983	52.828	-0.636	0.487	0.96	FGFR3
ENSG00000077782	110.485	163.95	-0.57	0.491	0.962	FGFR1
ENSG00000176697	71.612	172.918	-1.272	0.492	0.962	BDNF
ENSG00000204580	428.664	568.827	-0.408	0.494	0.963	DDR1
ENSG00000143061	122.005	300.417	-1.3	0.495	0.963	IGSF3
ENSG00000112561	10.639	15.93	-0.587	0.497	0.963	TFEB
ENSG00000185022	110.224	160.712	-0.544	0.497	0.963	MAFF
ENSG00000058085	431.782	989.525	-1.196	0.512	0.973	LAMC2
ENSG00000163661	18.384	45.593	-1.311	0.517	0.973	PTX3
ENSG00000160999	11.207	20.217	-0.853	0.515	0.973	SH2B2
ENSG00000170759	2788.59	2596.45	0.103	0.523	0.974	KIF5B
ENSG00000196182	74.695	63.917	0.224	0.526	0.974	STK40
ENSG00000167779	190.135	208.178	-0.132	0.536	0.977	IGFBP6
ENSG00000163814	346.385	781.179	-1.173	0.541	0.978	CDCP1
ENSG00000184557	240.782	327.548	-0.444	0.546	0.981	SOCS3
ENSG00000141736	49.998	40.947	0.288	0.551	0.982	ERBB2
ENSG00000171346	335.354	195.36	0.779	0.553	0.982	KRT15
ENSG00000155849	16.03	25.771	-0.686	0.565	0.986	ELMO1
ENSG00000057294	67.805	93.839	-0.468	0.565	0.986	PKP2
ENSG00000174951	12.34	17.358	-0.494	0.572	0.988	FUT1
ENSG00000145632	257.957	211.33	0.288	0.572	0.988	PLK2
ENSG00000185909	24.052	51.762	-1.106	0.58	0.988	KLHDC8B
ENSG00000179314	13.461	19.375	-0.528	0.59	0.989	WSCD1
ENSG00000126368	35.088	40.563	-0.212	0.595	0.989	NR1D1
ENSG00000188910	58.37	131.278	-1.169	0.606	0.989	GJB3
ENSG00000189334	811.114	1703.86	-1.071	0.601	0.989	S100A14
ENSG00000113448	145.834	224.302	-0.621	0.604	0.989	PDE4D
ENSG00000153933	58.271	75.58	-0.376	0.604	0.989	DGKE
ENSG00000174130	41.529	53.119	-0.357	0.607	0.989	TLR6
ENSG00000137801	153.89	113.173	0.444	0.608	0.989	THBS1
ENSG00000170558	712.762	947.729	-0.411	0.611	0.989	CDH2
ENSG00000198829	55.007	108.874	-0.985	0.615	0.989	SUCNR1
ENSG00000019549	57.403	66.934	-0.221	0.614	0.989	SNAI2
ENSG00000110092	2147.97	1790.7	0.262	0.635	0.992	CCND1
ENSG00000124882	710.716	1165.82	-0.714	0.648	0.993	EREG
ENSG00000171517	102.748	119.481	-0.219	0.644	0.993	LPAR3
ENSG00000125657	39.219	27.175	0.529	0.645	0.993	TNFSF9
ENSG00000173482	45.414	80.924	-0.834	0.653	0.993	PTPRM
ENSG00000170345	20.082	23.37	-0.22	0.653	0.993	FOS
ENSG00000164647	31.673	40.938	-0.372	0.661	0.994	STEAP1
ENSG00000148400	101.216	89.054	0.184	0.661	0.994	NOTCH1
ENSG00000135346	722.823	1375.79	-0.929	0.668	0.997	CGA
ENSG00000163735	2019.63	3681.96	-0.866	0.675	0.997	CXCL5
ENSG00000141510	155.308	145.597	0.093	0.671	0.997	TP53
ENSG00000066468	41.893	26.119	0.681	0.67	0.997	FGFR2
ENSG00000140937	22.735	43.192	-0.926	0.694	0.998	CDH11
ENSG00000122691	17.375	28.021	-0.689	0.695	0.998	TWIST1
ENSG00000124406	34.388	53.885	-0.648	0.7	0.998	ATP8A1
ENSG00000175445	4.877	7.551	-0.632	0.694	0.998	LPL
ENSG00000091129	369.337	539.471	-0.547	0.701	0.998	NRCAM
ENSG00000143369	6.309	7.688	-0.29	0.688	0.998	ECM1
ENSG00000175183	48.012	53.341	-0.15	0.694	0.998	CSRP2
ENSG00000172020	28.15	46.878	-0.736	0.715	0.998	GAP43
ENSG00000165929	72.822	114.412	-0.652	0.713	0.998	TC2N
ENSG00000163347	13.795	19.947	-0.531	0.709	0.998	CLDN1
ENSG00000165626	40.2	53.915	-0.423	0.703	0.998	BEND7
ENSG00000143878	49.264	55	-0.161	0.71	0.998	RHOB
ENSG00000153879	205.074	228.618	-0.157	0.711	0.998	CEBPG
ENSG00000189280	56.221	89.971	-0.678	0.787	0.998	GJB5
ENSG00000112319	134.444	193.886	-0.528	0.802	0.998	EYA4
ENSG00000077092	39.439	55.488	-0.492	0.753	0.998	RARB
ENSG00000109321	1372.94	1916.46	-0.481	0.792	0.998	AREG
ENSG00000039068	106.896	148.833	-0.477	0.838	0.998	CDH1
ENSG00000148516	304.862	403.411	-0.404	0.8	0.998	ZEB1
ENSG00000143416	83.734	110.534	-0.401	0.824	0.998	SELENBP1
ENSG00000111052	124.329	162.892	-0.39	0.837	0.998	LIN7A
ENSG00000118785	2243.92	2923.2	-0.381	0.863	0.998	SPP1
ENSG00000118777	148.498	191.366	-0.365	0.755	0.998	ABCG2
ENSG00000139629	167.736	215.182	-0.359	0.756	0.998	GALNT6
ENSG00000188157	17.871	21.936	-0.294	0.825	0.998	AGRN
ENSG00000079263	12.367	14.948	-0.278	0.779	0.998	SP140
ENSG00000147889	147.226	178.42	-0.277	0.887	0.998	CDKN2A
ENSG00000131435	152.583	183.183	-0.264	0.89	0.998	PDLIM4
ENSG00000130600	9126.26	10912.2	-0.258	0.883	0.998	H19
ENSG00000115594	7.863	9.187	-0.241	0.758	0.998	IL1R1
ENSG00000099204	549.422	649.189	-0.241	0.785	0.998	ABLIM1
ENSG00000131711	3343.76	3944.31	-0.238	0.86	0.998	MAP1B
ENSG00000186832	18.763	22.074	-0.234	0.916	0.998	KRT16
ENSG00000169554	94.451	109.239	-0.21	0.888	0.998	ZEB2
ENSG00000198848	740.087	855.368	-0.209	0.923	0.998	CES1
ENSG00000101197	39.422	44.444	-0.173	0.92	0.998	BIRC7
ENSG00000154127	51.593	57.337	-0.154	0.73	0.998	UBASH3B
ENSG00000189143	253.357	280.606	-0.147	0.906	0.998	CLDN4
ENSG00000026025	3931.5	4300.57	-0.129	0.946	0.998	VIM
ENSG00000170425	61.433	66.724	-0.12	0.765	0.998	ADORA2B
ENSG00000128422	3706.72	4025.12	-0.119	0.947	0.998	KRT17
ENSG00000138685	127.63	138.194	-0.115	0.892	0.998	FGF2
ENSG00000129451	87.668	94.861	-0.114	0.945	0.998	KLK10
ENSG00000196924	6305.76	6800.1	-0.109	0.788	0.998	FLNA
ENSG00000115919	279.223	300.99	-0.108	0.952	0.998	KYNU
ENSG00000164520	20.802	22.022	-0.083	0.933	0.998	RAET1E
ENSG00000143367	69.901	73.898	-0.08	0.871	0.998	TUFT1
ENSG00000137868	67.477	71.072	-0.075	0.955	0.998	STRA6
ENSG00000053747	32.712	34.145	-0.061	0.944	0.998	LAMA3
ENSG00000152952	192.097	199.125	-0.052	0.888	0.998	PLOD2
ENSG00000171862	330.273	341.944	-0.049	0.785	0.998	PTEN
ENSG00000104067	619.293	638.972	-0.045	0.827	0.998	TJP1
ENSG00000164086	176.983	182.337	-0.043	0.938	0.998	DUSP7
ENSG00000136997	184.229	189.668	-0.042	0.934	0.998	MYC
ENSG00000134250	298.604	303.281	-0.022	0.947	0.998	NOTCH2
ENSG00000104312	105.961	104.091	0.027	0.89	0.998	RIPK2
ENSG00000163545	122.751	120.149	0.031	0.945	0.998	NUAK2
ENSG00000142627	83.361	81.206	0.038	0.944	0.998	EPHA2
ENSG00000083444	214.462	208.344	0.042	0.893	0.998	PLOD1
ENSG00000100065	250.283	239.469	0.064	0.942	0.998	CARD10
ENSG00000167693	239.165	226.787	0.077	0.932	0.998	NXN
ENSG00000174775	370.437	349.088	0.086	0.772	0.998	HRAS
ENSG00000145675	258.28	243.106	0.087	0.89	0.998	PIK3R1
ENSG00000151012	2061.19	1923.9	0.099	0.905	0.998	SLC7A11
ENSG00000115461	4.908	4.57	0.106	0.951	0.998	IGFBP5
ENSG00000066135	152.517	138.017	0.144	0.77	0.998	KDM4A
ENSG00000130208	1349.63	1220.44	0.145	0.941	0.998	APOC1
ENSG00000096696	4214.96	3590.97	0.231	0.898	0.998	DSP
ENSG00000167034	1364.62	1153.66	0.242	0.773	0.998	NKX3-1
ENSG00000143603	77.316	64.992	0.251	0.896	0.998	KCNN3
ENSG00000017483	274.345	225.553	0.282	0.897	0.998	SLC38A5
ENSG00000085117	85.724	69.996	0.292	0.838	0.998	CD82
ENSG00000114251	208.841	170.341	0.294	0.864	0.998	WNT5A
ENSG00000143226	9.578	7.724	0.312	0.779	0.998	FCGR2A
ENSG00000118946	271.709	201.072	0.434	0.828	0.998	PCDH17
ENSG00000122862	2275.35	2422.95	-0.091	0.966	0.998	SRGN
ENSG00000165092	955.154	1015.27	-0.088	0.967	0.998	ALDH1A1
ENSG00000007372	31.62	33.066	-0.065	0.958	0.998	PAX6
ENSG00000146648	1243.46	1211.57	0.037	0.978	0.998	EGFR
ENSG00000178150	9.105	8.711	0.058	0.958	0.998	ZNF114
ENSG00000118971	27.947	26.725	0.065	0.968	0.998	CCND2
ENSG00000181885	368.564	349.772	0.075	0.97	0.998	CLDN7
ENSG00000129474	13.247	12.426	0.093	0.966	0.998	AJUBA
ENSG00000184254	5893.61	6045.69	-0.037	0.984	0.999	ALDH1A3
ENSG00000084207	19349.3	19281.4	0.005	0.993	1	GSTP1
ENSG00000196975	31.346	31.077	0.012	0.989	1	ANXA4
ENSG00000154277	3375.07	3328.91	0.02	0.992	1	UCHL1
ENSG00000119888	1105.07	1108.57	-0.005	0.998	1	EPCAM
ENSG00000123500	0.146	2.793	-3.501	0.084	NA	COL10A1
ENSG00000134259	0.16	1.85	-2.902	0.058	NA	NGF
ENSG00000154096	0.146	1.565	-2.66	0.323	NA	THY1
ENSG00000137745	0.322	2.04	-2.572	0.237	NA	MMP13
ENSG00000149968	0	0.97	-2.458	0.422	NA	MMP3
ENSG00000178568	1.081	4.682	-2.091	0.105	NA	ERBB4
ENSG00000197249	0.146	0.948	-1.946	0.525	NA	SERPINA1
ENSG00000160255	0.647	2.34	-1.858	0.345	NA	ITGB2
ENSG00000272398	1.429	3.958	-1.461	0.259	NA	CD24
ENSG00000134853	0.821	0.674	0.281	0.872	NA	PDGFRA
ENSG00000164692	0.586	0	1.686	0.586	NA	COL1A2
ENSG00000013297	2.639	0.336	2.885	0.084	NA	CLDN11
ENSG00000232810	0	0	NA	NA	NA	TNF
ENSG00000138722	0	0	NA	NA	NA	MMRN1
ENSG00000163520	0	0	NA	NA	NA	FBLN2
